# Supplementary material for: Impact of Matrix Species and Mass Spectrometry on Matrix Effects in Multi-Residue Pesticide Analysis Based on QuEChERS-LC-MS
Source: Foods. 2023 Mar 13;12(6):1226. doi: 10.3390/foods12061226 (PMC10048110; doi:10.3390/foods12061226)
Supplement: Supplementary file 1 [file foods-12-01226-s001.zip]

Archive with 1 entries (1 files):
- foods-2221992-supplementary.pdf
